# Supplementary material for: Two additional new species of the Stenus indubius group (Coleoptera, Staphylinidae) from China
Source: Zookeys. 2012 Aug 17;(215):41–54. doi: 10.3897/zookeys.215.3702 (PMC3428788; doi:10.3897/zookeys.215.3702)
Supplement: XML Treatment for Stenus huapingensis [file zookeys.215.3702-treatment1.xml]

<!DOCTYPE tp:taxon-treatment
  PUBLIC "-//TaxonX//DTD Taxonomic Treatment Publishing DTD v0 20100105//EN" "tax-treatment-NSO.dtd">
<tp:taxon-treatment xmlns:tp="http://www.plazi.org/taxpub"><tp:treatment-meta><mixed-citation publication-type="journal"><person-group><name><surname>Tang</surname><given-names>Liang</given-names></name><name><surname>Li</surname><given-names>Li-Zhen</given-names></name><name><surname>Wang</surname><given-names>Jun-Wang</given-names></name></person-group><article-title>Two additional new species of the 
                    <italic>Stenus indubius</italic> group (Coleoptera, Staphylinidae) from China
                </article-title><source>Zookeys</source><day>17</day><month>8</month><year>2012</year><volume>2012</volume><issue>215</issue><fpage>41</fpage><lpage>54</lpage><pub-id pub-id-type="doi">10.3897/zookeys.215.3702</pub-id></mixed-citation></tp:treatment-meta><tp:nomenclature><tp:taxon-name>
                        <tp:taxon-name-part taxon-name-part-type="genus">Stenus</tp:taxon-name-part>
                        <tp:taxon-name-part taxon-name-part-type="species">huapingensis</tp:taxon-name-part>
                    <object-id xmlns:xlink="http://www.w3.org/1999/xlink" xlink:type="simple">urn:lsid:zoobank.org:act:FFC0FF4A-0EA5-4526-927F-1C3791815B75</object-id>
								<object-id xmlns:xlink="http://www.w3.org/1999/xlink" xlink:type="simple">http://species-id.net/wiki/Stenus_huapingensis</object-id>
								</tp:taxon-name><tp:taxon-authority>Tang, Li &amp; Huang</tp:taxon-authority><tp:taxon-status xmlns:xlink="http://www.w3.org/1999/xlink" xlink:type="simple">sp. n.</tp:taxon-status><xref ref-type="fig" rid="F1">Figs 1</xref><xref ref-type="fig" rid="F5">, 5</xref></tp:nomenclature><tp:treatment-sec sec-type="Type material"><title>Type material.</title><p><bold>Holotype</bold> ♂:“China: Guangxi Prov., Lingui County, Huaping N. R., Anjiangping, 1500m, 18.VII.2011, TANG Liang Leg.” “Holotype / <italic><tp:taxon-name>Stenus huapingensis</tp:taxon-name></italic><!--PageBreak--> / Tang &amp; Li” [red handwritten label] (SHNU). <bold>Paratypes.</bold> 5♂♂, 12♀♀, same locality but 1400–1700 m, 14–18 VII.2011, L. Tang, W.-J. He, Z. Peng, Y. Chen &amp; W.-L. Ma leg. (1 pair in cPut, remainder in SHNU).</p></tp:treatment-sec><tp:treatment-sec sec-type="Description"><title>Description.</title><p>Brachypterous; body blackish, anterior margin of labrum brownish, antennae, maxillary palpi and legs yellowish brown, each elytron with an oval orange spot near lateral side, which is about 1/3 as long as and 1/3 as broad as the respective elytron.</p><p>BL: 4.1–4.9 mm; FL: 2.1–2.3 mm.</p><p>HW: 0.84–1.02 mm, PL: 0.71–0.82 mm, PW: 0.62–0.72 mm, EL: 0.73–0.88 mm, EW: 0.71–0.89 mm, SL: 0.57–0.65 mm.</p><p>Head 1.12–1.18 times as wide as elytra; interocular area with deep longitudinal furrows, median portion convex, extending to the level of inner eye margins; punctures round, well delimited in median portion and more or less confluent into diagonal stria in furrows, slightly larger and sparser in median area than near inner margins of eyes, diameter of large punctures about as wide as apical cross section of antennal segment II; interstices partially with faint reticulation, smaller than half the diameter of punctures except those in median portion and behind basi-antennal tubercles, which may be much larger. Antennae, when reflexed, extending a little beyond posterior margin of pronotum; relative length of antennal segments from base to apex as 11: 8: 19: 11.5: 10: 9.5: 9.5: 6.5: 7: 8: 8.5. Paraglossa oval.</p><p>Pronotum 1.11–1.15 times as long as wide; disc with distinct median longitudinal furrow, two indistinct impressions in anterior half, indistinct transverse impression in the middle, and two indistinct impressions in posterior half; punctures moderately rugose and confluent, a little larger than those of head; interstices partially indistinctly reticulated, mostly smaller than half the diameter of punctures except those at the bottom of median longitudinal furrow, which may be distinctly larger.</p><p>Elytra 0.94–1.03 times as long as wide, lateral margins with slight concavity before the middle; disc slightly uneven with shallow longitudinal humeral impression, shallow postero-lateral impression, and distinct sutural impression; suture moderately convex; punctation and interstices similar to those of pronotum.</p><p>Hind tarsi 0.73 times as long as hind tibiae, tarsomeres IV distinctly bilobed.</p><p>Abdomen cylindrical; distinct paratergites absent, but rudimentary lateral border present; tergite VII with palisade fringe; punctures on abdominal tergites III–VIII round to elliptic, gradually becoming smaller posteriad; interstices smaller to little larger than half the diameter of punctures, with relatively faint reticulation on all abdominal tergites.</p><p>Male. Sternite VII with posteromedian portion slightly flattened; sternite VIII (<xref ref-type="fig" rid="F5">Fig. 5A</xref>) with shallow emargination at middle of posterior margin; sternite IX (<xref ref-type="fig" rid="F5">Fig. 5B</xref>) with very long apico-lateral projections, posterior margin serrate; tergite X (<xref ref-type="fig" rid="F5">Fig. 5C</xref>) with posterior margin slightly emarginated. Aedeagus (<xref ref-type="fig" rid="F5">Figs. 5D, 5E</xref>) with setae at sclerotized apex of median lobe; expulsion hooks (<xref ref-type="fig" rid="F5">Fig. 5G</xref>) large; parameres extending beyond apex of median lobe, bisinuate, with about 13 setae on inner side (<xref ref-type="fig" rid="F5">Fig. 5F</xref>).</p><p><!--PageBreak-->Female. Abdomen broader than in male; sternite VIII (<xref ref-type="fig" rid="F5">Fig. 5H</xref>) slightly prominent at the middle of posterior margin; tergite X (<xref ref-type="fig" rid="F5">Fig. 5I</xref>) slightly emarginated at posterior margin; sclerotized spermatheca as in <xref ref-type="fig" rid="F5">Figs 5J, 5K</xref>.</p></tp:treatment-sec><tp:treatment-sec sec-type="Distribution"><title>Distribution.</title><p>China (Guangxi Province: Huaping Nature Reserve).</p></tp:treatment-sec><tp:treatment-sec sec-type="Biological notes"><title>Biological notes.</title><p>All the specimens were collected by shifting the mixture of bamboo leaves and broad tree leaves in dense forest.</p></tp:treatment-sec><tp:treatment-sec sec-type="Diagnoses"><title>Diagnoses.</title><p>In general facies, the new species resembles <italic><tp:taxon-name>Stenus zhaiyanbini</tp:taxon-name></italic> Tang &amp; Li, 2012, but it may be distinguished by sparser and larger punctation of head, generally smaller elytral spots and the different sexual characters.</p></tp:treatment-sec><tp:treatment-sec sec-type="Etymology"><title>Etymology.</title><p>The specific name is derived from “Huaping”, the type locality of this species.</p></tp:treatment-sec><tp:treatment-sec><!--Section generated to contain objects referenced in tp:taxon-treatment.--><fig id="F1" position="float" orientation="portrait"><label>Figure 1.</label><caption><p>Habitus of <italic><tp:taxon-name>Stenus huapingensis</tp:taxon-name></italic> in dorsal and ventral view. Scale = 1 mm.</p></caption><graphic xmlns:xlink="http://www.w3.org/1999/xlink" xlink:href="ZooKeys-215-041-g001.jpg" position="float" orientation="portrait" xlink:type="simple"/></fig><fig id="F5" position="float" orientation="portrait"><label>Figures 5.</label><caption><p><italic><tp:taxon-name>Stenus huapingensis</tp:taxon-name></italic> <bold>A</bold> male sternite VIII <bold>B</bold> male sternite IX <bold>C</bold> male tergites IX, X <bold>D, E</bold> aedeagus <bold>F</bold> apical portion of paramere <bold>G</bold> expulsion hooks <bold>H</bold> female sternite VIII <bold>I</bold> female tergites IX, X <bold>J</bold> valvifers and spermatheca <bold>K</bold> spermatheca. Scales = 0.25 mm.</p></caption><graphic xmlns:xlink="http://www.w3.org/1999/xlink" xlink:href="ZooKeys-215-041-g005.jpg" position="float" orientation="portrait" xlink:type="simple"/></fig></tp:treatment-sec></tp:taxon-treatment>
