# Supplementary material for: Two additional new species of the Stenus indubius group (Coleoptera, Staphylinidae) from China
Source: Zookeys. 2012 Aug 17;(215):41–54. doi: 10.3897/zookeys.215.3702 (PMC3428788; doi:10.3897/zookeys.215.3702)
Supplement: XML Treatment for Stenus zhujianqingi [file zookeys.215.3702-treatment2.xml]

<!DOCTYPE tp:taxon-treatment
  PUBLIC "-//TaxonX//DTD Taxonomic Treatment Publishing DTD v0 20100105//EN" "tax-treatment-NSO.dtd">
<tp:taxon-treatment xmlns:tp="http://www.plazi.org/taxpub"><tp:treatment-meta><mixed-citation publication-type="journal"><person-group><name><surname>Tang</surname><given-names>Liang</given-names></name><name><surname>Li</surname><given-names>Li-Zhen</given-names></name><name><surname>Wang</surname><given-names>Jun-Wang</given-names></name></person-group><article-title>Two additional new species of the 
                    <italic>Stenus indubius</italic> group (Coleoptera, Staphylinidae) from China
                </article-title><source>Zookeys</source><day>17</day><month>8</month><year>2012</year><volume>2012</volume><issue>215</issue><fpage>41</fpage><lpage>54</lpage><pub-id pub-id-type="doi">10.3897/zookeys.215.3702</pub-id></mixed-citation></tp:treatment-meta><tp:nomenclature><tp:taxon-name>
                        <tp:taxon-name-part taxon-name-part-type="genus">Stenus</tp:taxon-name-part>
                        <tp:taxon-name-part taxon-name-part-type="species">zhujianqingi</tp:taxon-name-part>
                    <object-id xmlns:xlink="http://www.w3.org/1999/xlink" xlink:type="simple">urn:lsid:zoobank.org:act:F6AE9DCA-B411-44C1-A181-E3B8DABC24E4</object-id>
								<object-id xmlns:xlink="http://www.w3.org/1999/xlink" xlink:type="simple">http://species-id.net/wiki/Stenus_zhujianqingi</object-id>
								</tp:taxon-name><tp:taxon-authority>Tang, Li &amp; Huang</tp:taxon-authority><tp:taxon-status xmlns:xlink="http://www.w3.org/1999/xlink" xlink:type="simple">sp. n.</tp:taxon-status><xref ref-type="fig" rid="F2">Figs 2</xref><xref ref-type="fig" rid="F6">, 6</xref></tp:nomenclature><tp:treatment-sec sec-type="Type material"><title>Type material.</title><p><bold>Holotype</bold> ♂:“China: Zhejiang Prov., Lin’an City, Qingliangfeng N. R., 1750m, 9.VIII.2011, Zhu Jian-Qing leg.” “Holotype / <italic><tp:taxon-name>Stenus zhujianqingi</tp:taxon-name></italic> / Tang &amp; Li” [red handwritten label] (SHNU). <bold>Paratypes.</bold> 13♂♂, 2♀♀, same data as for the holotype (1 pair in cPut, rest in SHNU); 4♂♂, 1♀, Qingliangfeng N. R., Longtangshan, 1100m, 12.V.2012, Chen, Ma &amp; Zhao leg. (SHNU).</p></tp:treatment-sec><tp:treatment-sec sec-type="Description"><title>Description.</title><p>Brachypterous; body entirely black, anterior margin of labrum brownish, maxillary palpi yellowish brown, antennae and legs reddish brown.</p><p>BL: 4.0–4.3 mm; FL: 2.0–2.2 mm.</p><p>HW: 0.87–0.98 mm, PL: 0.71–0.84 mm, PW: 0.63–0.71 mm, EL: 0.74–0.82 mm, EW: 0.77–0.86 mm, SL: 0.53–0.64 mm.</p><p>Head 1.13–1.18 times as wide as elytra; interocular area with deep longitudinal furrows, median portion convex, not quite extending to level of inner eye margins; punctures round, mostly well delimited, slightly larger and sparser on median area than those near inner margins of eyes, diameter of large punctures about as wide as apical cross section of antennal segment II; interstices smooth, mostly much smaller than half the diameter of punctures. Antennae, when reflexed, not quite reaching posterior margin of pronotum; relative length of antennal segments from base to apex as 10.5: 7.5: 17.5: 10.5: 10: 7: 6.5: 5: 5: 5.5: 7.5. Paraglossa oval.</p><p>Pronotum 1.09–1.29 times as long as wide; disc with shallow short median longitudinal furrow, two indistinct impressions in anterior half, indistinct transverse impression in the middle, and two indistinct impressions in posterior half; punctures smaller than those of head, rugose and confluent; interstices smooth, slightly broader than diameter of punctures.</p><p>Elytra 0.95–1.00 times as long as wide, lateral margins with slight concavity before the middle; disc uneven with shallow longitudinal humeral impression, shallow sutural<!--PageBreak--> impression and shallow postero-lateral impression; suture convex; punctation and interstices similar to those of pronotum, but more rugose and confluent.</p><p>Hind tarsi 0.72 times as long as hind tibiae, tarsomeres IV distinctly bilobed.</p><p>Abdomen cylindrical; segments III–VI with tergites and sternites completely fused, without paratergites or sutures; tergite VII with palisade fringe; punctures on abdominal tergites III–VIII round to elliptic, gradually becoming smaller posteriad, punctures of tergite III large, of similar size as those of head; interstices smooth, mostly smaller than half the diameter of punctures.</p><p>Male. Sternite VII with posteromedian portion slightly flattened; sternite VIII (<xref ref-type="fig" rid="F6">Fig. 6A</xref>) with shallow emargination at middle of posterior margin; sternite IX (<xref ref-type="fig" rid="F6">Fig. 6B</xref>) with very long apico-lateral projections, posterior margin serrate; tergite X (<xref ref-type="fig" rid="F6">Fig. 6C</xref>) with posterior margin slightly emarginated. Aedeagus (<xref ref-type="fig" rid="F6">Figs 6D, 6E</xref>) with minute setae at sclerotized apex of median lobe; expulsion hooks (<xref ref-type="fig" rid="F6">Fig. 6G</xref>) very large; parameres extending distinctly beyond apex of median lobe, a little folded at apical third, with about 17 setae on inner side (<xref ref-type="fig" rid="F6">Fig. 6F</xref>).</p><p>Female. Abdomen broader than in male; sternite VIII (<xref ref-type="fig" rid="F6">Fig. 6H</xref>) inconspicuously prominent at middle of posterior margin; tergite X (<xref ref-type="fig" rid="F6">Fig. 6I</xref>) broader than in male; sclerotized spermatheca as in <xref ref-type="fig" rid="F6">Figs 6J, 6K</xref>.</p></tp:treatment-sec><tp:treatment-sec sec-type="Distribution"><title>Distribution.</title><p>China (Zhejiang Province: Qingliangfeng N. R.).</p></tp:treatment-sec><tp:treatment-sec sec-type="Biological notes"><title>Biological notes.</title><p>All the specimens were collected by shifting leaves in coniferous and broad-leaved mixed forest.</p></tp:treatment-sec><tp:treatment-sec sec-type="Diagnoses"><title>Diagnoses.</title><p>This species resembles <italic><tp:taxon-name>Stenus paradecens</tp:taxon-name></italic> Tang &amp; Li, 2005 and <italic><tp:taxon-name>Stenus guniujiangensis</tp:taxon-name></italic> Tang &amp; Li, 2005, but can be distinguished from both species by the rugose and confluent punctation of the pronotum and elytra. In addition, it also differs from <italic><tp:taxon-name>Stenus paradecens</tp:taxon-name></italic> by larger size and from <italic><tp:taxon-name>Stenus guniujiangensis</tp:taxon-name></italic> by longer elytra (see measurements in the modified key).</p></tp:treatment-sec><tp:treatment-sec sec-type="Etymology"><title>Etymology.</title><p>This species is named in honor of Mr. Jian-Qing Zhu, who collected most of the specimens of the new species.</p><p>To accommodate the new species, the recently published key to the Chinese species of the <italic><tp:taxon-name>Stenus indubius</tp:taxon-name></italic> group (<xref ref-type="bibr" rid="B2">Tang and Li 2012</xref>) is modified at couplets 2 and 5 as follows:</p><table-wrap content-type="key" position="float" orientation="portrait"><table><tbody><tr><td rowspan="1" colspan="1">2</td><td rowspan="1" colspan="1">Elytra shorter (EL/EW =0.86–0.93). Habitus: <xref ref-type="fig" rid="F4">Fig. 4</xref>; sexual characters: <xref ref-type="fig" rid="F8">Fig. 8</xref>. BL: 4.3–4.8 mm</td><td rowspan="1" colspan="1"><italic><tp:taxon-name>Stenus guniujiangensis</tp:taxon-name></italic> Tang &amp; Li. China: Anhui</td></tr><tr><td rowspan="1" colspan="1">–</td><td rowspan="1" colspan="1">elytra longer (EL/EW = 0.95–1.01)</td><td rowspan="1" colspan="1">2a</td></tr><tr><td rowspan="1" colspan="1">2a</td><td rowspan="1" colspan="1">Body size larger (BL: 4.0–4.3 mm), punctation of pronotum and elytra rugose and confluent. Habitus: <xref ref-type="fig" rid="F2">Fig. 2</xref>; sexual characters: <xref ref-type="fig" rid="F6">Fig. 6</xref></td><td rowspan="1" colspan="1"><italic><tp:taxon-name>Stenus zhujianqingi</tp:taxon-name></italic> sp. n. China: Zhejiang</td></tr><tr><td rowspan="1" colspan="1">–</td><td rowspan="1" colspan="1">Body size smaller (BL: 3.3–3.5 mm), punctation of pronotum and elytra well delimited. Habitus: <xref ref-type="fig" rid="F3">Fig. 3</xref>; sexual characters: <xref ref-type="fig" rid="F7">Fig. 7</xref></td><td rowspan="1" colspan="1"><italic><tp:taxon-name>Stenus paradecens</tp:taxon-name></italic> Tang &amp; Li. China: Anhui</td></tr><tr><td rowspan="1" colspan="1">5</td><td rowspan="1" colspan="1">Elytral marks larger, ranging from 3/5 to 4/5 as long and 1/2 to 2/3 as broad as the respective elytron. Habitus: Figs 7, 8 in <xref ref-type="bibr" rid="B2">Tang and Li (2012)</xref>; sexual <!--PageBreak-->characters: Figs 40–50 in <xref ref-type="bibr" rid="B2">Tang and Li (2012)</xref>. BL: 4.3–4.7 mm</td><td rowspan="1" colspan="1"><italic><tp:taxon-name>Stenus yinziweii</tp:taxon-name></italic> Tang &amp; Li. China: Guizhou</td></tr><tr><td rowspan="1" colspan="1">–</td><td rowspan="1" colspan="1">Elytral marks smaller, ranging from 1/3 to 1/2 as long and 1/3 to 2/5 as broad as the respective elytron…5a</td></tr><tr><td rowspan="1" colspan="1">5a</td><td rowspan="1" colspan="1">Elytral marks on average smaller, about 1/3 as long and 1/3 as broad as the respective elytron; punctation of head sparser and coarser. Habitus: <xref ref-type="fig" rid="F1">Fig. 1</xref>; sexual characters: <xref ref-type="fig" rid="F5">Fig. 5</xref>. BL: 4.1–4.9 mm</td><td rowspan="1" colspan="1"><italic><tp:taxon-name>Stenus huapingensis</tp:taxon-name></italic> sp. n. China: Guangxi</td></tr><tr><td rowspan="1" colspan="1">–</td><td rowspan="1" colspan="1">Elytral marks on average larger, ranging from 1/3 to 1/2 as long and 1/3 to 2/5 as broad as the respective elytron; punctation of head denser and finer. Habitus: Figs 9, 10 in <xref ref-type="bibr" rid="B2">Tang and Li (2012)</xref>; sexual characters: Figs 51–61 in <xref ref-type="bibr" rid="B2">Tang and Li (2012)</xref>. BL: 4.2–5.1 mm</td><td rowspan="1" colspan="1"><italic><tp:taxon-name>Stenus zhaiyanbini</tp:taxon-name></italic> Tang &amp; Li. China: Guizhou</td></tr></tbody></table></table-wrap><!--         </sec> --><!--        <sec> --><!--PageBreak--><!--PageBreak--><!--PageBreak--><!--PageBreak--><!--PageBreak--><!--PageBreak--><!--PageBreak--><!--PageBreak --><!-- <title>Figures</title> --><fig id="F1" position="float" orientation="portrait"><label>Figure 1.</label><caption><p>Habitus of <italic><tp:taxon-name>Stenus huapingensis</tp:taxon-name></italic> in dorsal and ventral view. Scale = 1 mm.</p></caption><graphic xmlns:xlink="http://www.w3.org/1999/xlink" xlink:href="ZooKeys-215-041-g001.jpg" position="float" orientation="portrait" xlink:type="simple"/></fig><fig id="F2" position="float" orientation="portrait"><label>Figure 2.</label><caption><p>Habitus of <italic><tp:taxon-name>Stenus zhujianqingi</tp:taxon-name></italic> in dorsal and ventral view. Scale = 1 mm.</p></caption><graphic xmlns:xlink="http://www.w3.org/1999/xlink" xlink:href="ZooKeys-215-041-g002.jpg" position="float" orientation="portrait" xlink:type="simple"/></fig><fig id="F3" position="float" orientation="portrait"><label>Figure 3.</label><caption><p>Habitus of <italic><tp:taxon-name>Stenus paradecens</tp:taxon-name></italic> in dorsal and ventral view. Scale = 1 mm.</p></caption><graphic xmlns:xlink="http://www.w3.org/1999/xlink" xlink:href="ZooKeys-215-041-g003.jpg" position="float" orientation="portrait" xlink:type="simple"/></fig><fig id="F4" position="float" orientation="portrait"><label>Figure 4.</label><caption><p>Habitus of <italic><tp:taxon-name>Stenus guniujiangense</tp:taxon-name></italic> in dorsal and ventral view. Scale = 1 mm.</p></caption><graphic xmlns:xlink="http://www.w3.org/1999/xlink" xlink:href="ZooKeys-215-041-g004.jpg" position="float" orientation="portrait" xlink:type="simple"/></fig><fig id="F5" position="float" orientation="portrait"><label>Figures 5.</label><caption><p><italic><tp:taxon-name>Stenus huapingensis</tp:taxon-name></italic> <bold>A</bold> male sternite VIII <bold>B</bold> male sternite IX <bold>C</bold> male tergites IX, X <bold>D, E</bold> aedeagus <bold>F</bold> apical portion of paramere <bold>G</bold> expulsion hooks <bold>H</bold> female sternite VIII <bold>I</bold> female tergites IX, X <bold>J</bold> valvifers and spermatheca <bold>K</bold> spermatheca. Scales = 0.25 mm.</p></caption><graphic xmlns:xlink="http://www.w3.org/1999/xlink" xlink:href="ZooKeys-215-041-g005.jpg" position="float" orientation="portrait" xlink:type="simple"/></fig><fig id="F6" position="float" orientation="portrait"><label>Figures 6.</label><caption><p><italic><tp:taxon-name>Stenus zhujianqingi</tp:taxon-name></italic> <bold>A</bold> male sternite VIII <bold>B</bold> male sternite IX <bold>C</bold> male tergites IX, X <bold>D, E</bold> aedeagus <bold>F</bold> apical portion of paramere <bold>G</bold> expulsion hooks <bold>H</bold> female sternite VIII <bold>I</bold> female tergites IX, X <bold>J</bold> valvifers and spermatheca <bold>K</bold> spermatheca. Scales = 0.25 mm.</p></caption><graphic xmlns:xlink="http://www.w3.org/1999/xlink" xlink:href="ZooKeys-215-041-g006.jpg" position="float" orientation="portrait" xlink:type="simple"/></fig><fig id="F7" position="float" orientation="portrait"><label>Figures 7.</label><caption><p><italic><tp:taxon-name>Stenus paradecens</tp:taxon-name></italic> <bold>A</bold> male sternite VIII <bold>B</bold> male sternite IX <bold>C</bold> male tergites IX, X <bold>D, E</bold> aedeagus <bold>F</bold> apical portion of paramere <bold>G</bold> expulsion hooks <bold>H</bold> female sternite VIII <bold>I</bold> female tergites IX, X <bold>J</bold> valvifers and spermatheca <bold>K</bold> spermatheca. Scales = 0.25 mm.</p></caption><graphic xmlns:xlink="http://www.w3.org/1999/xlink" xlink:href="ZooKeys-215-041-g007.jpg" position="float" orientation="portrait" xlink:type="simple"/></fig><fig id="F8" position="float" orientation="portrait"><label>Figures 8.</label><caption><p><italic><tp:taxon-name>Stenus guniujiangense</tp:taxon-name></italic> <bold>A</bold> male sternite VIII <bold>B</bold> male sternite IX <bold>C</bold> male tergites IX, X <bold>D, E</bold> aedeagus <bold>F</bold> apical portion of paramere <bold>G</bold> expulsion hooks <bold>H</bold> female sternite VIII <bold>I</bold> female tergites IX, X <bold>J</bold> valvifers and spermatheca <bold>K</bold> spermatheca. Scales = 0.25 mm.</p></caption><graphic xmlns:xlink="http://www.w3.org/1999/xlink" xlink:href="ZooKeys-215-041-g008.jpg" position="float" orientation="portrait" xlink:type="simple"/></fig></tp:treatment-sec><ref-list><ref id="B2"><mixed-citation xmlns:xlink="http://www.w3.org/1999/xlink" xlink:type="simple"><person-group><name name-style="western"><surname>Tang</surname><given-names>L</given-names></name><name name-style="western"><surname>Li</surname><given-names>L-Z</given-names></name></person-group> (<year>2012</year>)<article-title> Five new species of the <italic>Stenus indubius</italic> group (Coleoptera, Staphylinidae) from China.</article-title><source>ZooKeys </source><volume>165</volume>: <fpage>1</fpage>-<lpage>20</lpage>. doi: <ext-link ext-link-type="uri" xlink:href="http://dx.doi.org/10.3897/zookeys.165.1773" xlink:type="simple">10.3897/zookeys.165.1773</ext-link></mixed-citation></ref></ref-list></tp:taxon-treatment>
